# Supplementary material for: Insights into the origin of DNA methylation differences between monozygotic twins discordant for schizophrenia
Source: J Mol Psychiatry. 2015 Jun 26;3(1):7. doi: 10.1186/s40303-015-0013-5 (PMC4487197; doi:10.1186/s40303-015-0013-5)
Supplement: Additional file 2: Table S3. — List of genes hypermethylated or hypomethylated in patient 1 and patient 2 relative to their respective healthy co-twins. [file 40303_2015_13_MOESM2_ESM.xls]

## Sheet: Sheet1
Table S3: List of genes hypermethylated or hypomethylated in patient 1 and patient 2 relative to their respective healthy co-twins
GeneName	Chromosome	Patient 1	Patient 2	PeakLength	PeakScore	PeakToTSS	Strand	Accession	TSS	TTS
IL10	chr1	n/a	Hypometylated	546	3.15	27	-	NM_000572	205012462	205007570
ADM	chr11	Hypomethylated	n/a	656	3.22	-1611	+	NM_001124	10283217	10285499
BDNF	chr11	n/a	Hypermethylated	783	3.14	287	-	NM_001143807	27697870	27633017
CTSD	chr11	Hypomethylated	n/a	651	4.23	264	-	NM_001909	1741798	1730560
SCT	chr11	n/a	Hypermethylated	1194	3.38	-228	-	NM_021920	617173	616312
TSC2	chr16	n/a	Hypermethylated	443	3.6	-1993	+	NM_001077183	2037990	2078714
DMPK	chr19	Hypomethylated	n/a	1155	3.81	-1219	-	NM_001081562	50977655	50964815
MBD3	chr19	n/a	Hypermethylated	725	3.16	266	-	NM_003926	1543652	1527677
PLAUR	chr19	n/a	Hypometylated	433	3.27	-1947	-	NM_001005376	48866342	48842087
NPAS2	chr2	n/a	Hypermethylated	225	3.44	-177	+	NM_002518	100803044	100979719
NRP2	chr2	Hypermethylated	n/a	573	3.89	346	+	NM_201279	206255468	206371102
MIF	chr22	n/a	Hypermethylated	755	3.51	-418	+	NM_002415	22566564	22567409
SHANK3	chr22	n/a	Hypermethylated	1519	3.82	-78	+	NM_001080420	49459935	49518507
GPX1	chr3	Hypermethylated	n/a	547	4.16	659	-	NM_000581	49370795	49369612
EIF4E	chr4	n/a	Hypometylated	626	3.55	-300	-	NM_001130678	100069266	100018629
JAKMIP1	chr4	n/a	Hypometylated	337	3.39	-843	-	NM_001099433	6253219	6078826
GRM8	chr7	n/a	Hypmethylated	637	3.23	-128	-	NM_000845	126670805	125865887
SERPINE1	chr7	n/a	Hypometylated	451	3.57	231	+	NM_000602	100557098	100569266
SIGMAR1	chr9	Hypermethylated	n/a	725	3.68	222	-	NM_147157	34627768	34624718
FMR1	chrX	Hypermethylated	n/a	847	3.59	-171	+	NM_002024	146801200	146840333
GABRA3	chrX	n/a	Hypometylated	134	3.16	-632	-	NM_000808	151370487	151086289
NLGN4X	chrX	n/a	Hypomethylated	1049	3.15	40	-	NM_181332	6156706	5818082
EIF1AY	chrY	n/a	Hypermethylated	668	3.36	352	+	NM_004681	21146998	21164428
TSS: transcription start site
TTS: transcription termination site
n/a: methylation status of the gene is not affected in this patient
